# Supplementary material for: The Efficacy of Multivitamin, Vitamin A, Vitamin B, Vitamin C, and Vitamin D Supplements in the Prevention and Management of COVID-19 and Long-COVID: An Updated Systematic Review and Meta-Analysis of Randomized Clinical Trials
Source: Nutrients. 2024 Apr 29;16(9):1345. doi: 10.3390/nu16091345 (PMC11085542; doi:10.3390/nu16091345)
Supplement: Supplementary file 1 [file nutrients-16-01345-s001.zip]

Archive with 1 entries (1 files):
- nutrients-2908560-supplementary.pdf
